# Supplementary material for: Overexpression of p-Akt, p-mTOR and p-eIF4E proteins associates with metastasis and unfavorable prognosis in non-small cell lung cancer
Source: PLoS One. 2020 Feb 5;15(2):e0227768. doi: 10.1371/journal.pone.0227768 (PMC7001968; doi:10.1371/journal.pone.0227768)
Supplement: S1 Data — (XLSX) [file pone.0227768.s002.xlsx]

## Sheet: Sheet1
Ages(years)	Gender	Smoking status	Lymph node metastasis	Histological type	Histological grades	Clinical stages	Survival status	Follow-up times(months)	p-Akt expression	p-mTOR expression	p-eIF4E expression	anyone expression of p-Akt/p-mTOR/p-eIF4E
≥55	Male	Smoker	No LN metastasis	Squamous cell cancer	III	T2N0M0I	Live	104	1	0	0	1
≥55	Male	Smoker	LN metastasis	Squamous cell cancer	III	T2N2M0IIIa	Death	36	1	0	1	1
<55	Male	No smoker	No LN metastasis	Squamous cell cancer	II	T2N0M0I	Live	79	1	0	1	1
≥55	Male	Smoker	LN metastasis	Squamous cell cancer	I	T3N2M0	Death	37	1	1	1	1
≥55	Male	No smoker	LN metastasis	Squamous cell cancer	III	T2N2M0IIIa	Death	35	1	1	1	1
<55	Male	Smoker	LN metastasis	Squamous cell cancer	III	T4N2M0IIIb	Death	18	1	0	0	1
<55	Male	Smoker	LN metastasis	Squamous cell cancer	III	T2N2M0IIIa	Death	12	1	0	1	1
≥55	Male	Smoker	LN metastasis	Squamous cell cancer	II	T2N2M0IIIa	Death	17	1	1	0	1
<55	Male	No smoker	LN metastasis	Squamous cell cancer	III	T3N1M0IIIa	Death	14	1	0	1	1
<55	Male	Smoker	LN metastasis	Squamous cell cancer	III	T2N1M0II	Death	5	1	0	1	1
<55	Male	No smoker	No LN metastasis	Squamous cell cancer	I	T2N1M0II	Death	5	0	0	0	0
≥55	Male	Smoker	LN metastasis	Squamous cell cancer	II	T2N2M0IIIa	Death	21	1	0	0	1
≥55	Male	No smoker	LN metastasis	Squamous cell cancer	III	T2N1M0II	Death	14	1	0	1	1
≥55	Male	No smoker	No LN metastasis	Squamous cell cancer	II	T4N0M0IIIb	Live	40	1	0	0	1
<55	Male	No smoker	LN metastasis	Squamous cell cancer	III	T4N0M0IIIb	Live	77	1	0	1	1
<55	Male	Smoker	No LN metastasis	Squamous cell cancer	II	T2N0M0Ib	Live	79	1	0	0	1
<55	Male	No smoker	LN metastasis	Squamous cell cancer	III	T3N2M0III	Live	27	1	1	1	1
≥55	Male	No smoker	LN metastasis	Squamous cell cancer	II	T2N2M0IIIa	Live	95	1	0	1	1
<55	Male	Smoker	LN metastasis	Squamous cell cancer	I	T2N1M0IIB	Live	61	1	0	1	1
<55	Male	Smoker	LN metastasis	Squamous cell cancer	III	T2N1M0II	Death	11	1	1	1	1
≥55	Female	No smoker	LN metastasis	Squamous cell cancer	II	T3N1M0IIIb	Live	43	1	0	0	1
<55	Male	No smoker	No LN metastasis	Squamous cell cancer	II	T2N1M0IIB	Death	17	0	0	0	0
≥55	Male	Smoker	LN metastasis	Squamous cell cancer	II	T4N0M0IIIb	Death	35	1	0	1	1
<55	Male	No smoker	LN metastasis	Squamous cell cancer	III	T2N2M0IIIa	Death	23	1	0	1	1
≥55	Male	No smoker	No LN metastasis	Squamous cell cancer	III	T3N0M0IIIb	Death	6	1	1	1	1
<55	Female	Smoker	No LN metastasis	Squamous cell cancer	II	T2N0M0Ib	Live	64	1	0	0	1
≥55	Male	Smoker	No LN metastasis	Squamous cell cancer	III	T3N0M0IIIa	Live	90	0	0	0	0
<55	Male	No smoker	LN metastasis	Squamous cell cancer	III	T2N2M0IIIa	Death	17	1	1	1	1
<55	Male	No smoker	LN metastasis	Squamous cell cancer	III	T3N1M0IIIa	Death	5	1	1	0	1
≥55	Male	No smoker	No LN metastasis	Squamous cell cancer	III	T2N0M0IB	Death	4	1	0	0	1
≥55	Male	No smoker	LN metastasis	Squamous cell cancer	III	T3N2M0IIIa	Death	22	1	1	1	1
<55	Male	Smoker	No LN metastasis	Squamous cell cancer	III	T4N0M0III	Death	72	1	0	1	1
<55	Male	Smoker	No LN metastasis	Squamous cell cancer	II	T3N0M0II	Death	42	1	0	1	1
≥55	Male	Smoker	LN metastasis	Squamous cell cancer	III	T3N2M0IIIa	Death	26	1	1	1	1
≥55	Male	Smoker	LN metastasis	Squamous cell cancer	III	T2N2M0IIIa	Death	20	1	0	1	1
≥55	Male	No smoker	LN metastasis	Squamous cell cancer	III	T2N2M0IIIa	Live	27	1	0	1	1
≥55	Male	No smoker	LN metastasis	Squamous cell cancer	III	T2N2M0IIIa	Death	11	1	1	1	1
≥55	Male	No smoker	No LN metastasis	Squamous cell cancer	III	T4N0M0IIIb	Death	29	1	0	1	1
≥55	Male	No smoker	No LN metastasis	Squamous cell cancer	III	T3N0M0IIIa	Live	65	1	0	0	1
<55	Male	No smoker	LN metastasis	Squamous cell cancer	III	T2N1M0IIb	Death	60	1	0	1	1
<55	Male	No smoker	LN metastasis	Squamous cell cancer	III	T3N2M0IIIa	Death	11	0	0	1	1
<55	Male	No smoker	LN metastasis	Squamous cell cancer	III	T2N2M0IIIa	Death	37	1	0	1	1
≥55	Male	Smoker	LN metastasis	Squamous cell cancer	II	T2N2M0IIIa	Live	46	1	0	0	1
<55	Male	No smoker	LN metastasis	Squamous cell cancer	II	T2N1M0II	Live	68	1	1	1	1
≥55	Male	No smoker	LN metastasis	Squamous cell cancer	III	T2N1M0IIa	Death	7	0	0	1	1
≥55	Male	No smoker	No LN metastasis	Squamous cell cancer	III	T2N0M0Ib	Live	33	1	1	1	1
≥55	Male	No smoker	No LN metastasis	Squamous cell cancer	III	T3N2M0R0IIIa	Death	27	1	0	1	1
≥55	Male	No smoker	LN metastasis	Squamous cell cancer	III	T3N2M0IIIa	Death	26	0	1	0	1
<55	Male	No smoker	No LN metastasis	Squamous cell cancer	III	T2N0M0Ib	Live	10	1	1	1	1
<55	Male	No smoker	LN metastasis	Squamous cell cancer	III	T3N2M0IIIa	Live	44	1	1	1	1
≥55	Male	No smoker	LN metastasis	Squamous cell cancer	II	T2N1M0IIa	Death	14	1	1	1	1
≥55	Male	No smoker	LN metastasis	Squamous cell cancer	III	T3N2M0IIIa	Live	55	0	0	0	0
≥55	Female	Smoker	No LN metastasis	Squamous cell cancer	III	T2N0M0Ib	Live	29	0	0	0	0
≥55	Male	No smoker	No LN metastasis	Squamous cell cancer	III	T2N0M0Ib	Live	6	1	0	1	1
<55	Female	No smoker	No LN metastasis	Squamous cell cancer	III	T2N0M0Ib	Live	71	1	0	1	1
≥55	Male	No smoker	No LN metastasis	Squamous cell cancer	III	T3N0M0IIb	Live	27	0	0	0	0
≥55	Male	No smoker	LN metastasis	Squamous cell cancer	II	T2N0M0R0IIIa	Death	7	0	0	1	1
<55	Male	No smoker	LN metastasis	Squamous cell cancer	II	T2N2M0IIIa	Live	39	1	1	0	1
<55	Male	No smoker	No LN metastasis	Squamous cell cancer	III	T4N2M0IIIB	Live	63	1	1	1	1
≥55	Female	Smoker	LN metastasis	Squamous cell cancer	III	T2N2M0IIIa	Live	48	1	1	0	1
≥55	Male	No smoker	No LN metastasis	Squamous cell cancer	III	T2N0M0IIIa	Live	65	1	1	1	1
≥55	Male	Smoker	LN metastasis	Squamous cell cancer	II	T3N2M0IIIa	Death	9	1	1	1	1
<55	Male	No smoker	No LN metastasis	Squamous cell cancer	III	T4N2M0IIIB	Death	13	0	1	0	1
<55	Female	Smoker	LN metastasis	Squamous cell cancer	III	T2N0M0Ib	Live	75	0	1	1	1
<55	Male	Smoker	No LN metastasis	Squamous cell cancer	III	T3N0M0IIb	Live	46	1	1	1	1
≥55	Male	Smoker	No LN metastasis	Squamous cell cancer	III	T2N0M0R1IB	Death	4	1	1	1	1
≥55	Male	No smoker	No LN metastasis	Squamous cell cancer	I	T4N0M0IIIb	Live	64	1	1	0	1
≥55	Male	Smoker	LN metastasis	Squamous cell cancer	II	T2N1M0IIa	Live	45	0	0	0	0
<55	Male	No smoker	No LN metastasis	Squamous cell cancer	II	T2N0M0Ib	Live	46	0	0	1	1
≥55	Male	Smoker	LN metastasis	Squamous cell cancer	II	T4NXM0IIIb	Death	23	1	0	0	1
≥55	Male	No smoker	LN metastasis	Squamous cell cancer	I	T4N0M0IIIb	Death	21	1	0	1	1
<55	Male	No smoker	No LN metastasis	Squamous cell cancer	III	T3N0M0IIb	Live	53	0	1	1	1
≥55	Male	No smoker	No LN metastasis	Squamous cell cancer	II	T2N0M0Ib	Live	53	0	0	0	0
<55	Male	No smoker	LN metastasis	Squamous cell cancer	II	T2N2M0IIIa	Death	4	0	0	0	0
<55	Male	No smoker	No LN metastasis	Squamous cell cancer	III	T2N1M0R0IIb	Live	10	0	1	0	1
≥55	Male	Smoker	No LN metastasis	Squamous cell cancer	III	T2N0M0Ib	Live	20	0	0	0	0
≥55	Male	Smoker	LN metastasis	Squamous cell cancer	III	T2N2M0R0IIIa	Death	18	0	1	1	1
≥55	Male	No smoker	LN metastasis	Squamous cell cancer	III	T3N2M0IIIa	Death	25	1	0	1	1
≥55	Male	No smoker	LN metastasis	Squamous cell cancer	II	T2N1M0IIa	Live	28	0	0	0	0
≥55	Male	Smoker	No LN metastasis	Squamous cell cancer	III	T1N3M0IIIb	Death	10	1	0	1	1
<55	Male	No smoker	LN metastasis	Squamous cell cancer	II	T2N1M0IIIb	Live	29	0	0	1	1
≥55	Male	Smoker	No LN metastasis	Squamous cell cancer	II	T2aN0M0Ib	Live	23	0	0	0	0
<55	Male	Smoker	No LN metastasis	Squamous cell cancer	III	T4N0M0IIIa	Live	25	1	0	0	1
<55	Male	Smoker	LN metastasis	Squamous cell cancer	II	T2N2M0IIIa	Live	30	1	0	0	1
≥55	Male	No smoker	No LN metastasis	Squamous cell cancer	II	T2aN0M0Ib	Live	47	1	0	1	1
<55	Female	No smoker	LN metastasis	Squamous cell cancer	III	T2N1M0IIa	Live	39	1	0	1	1
≥55	Male	No smoker	No LN metastasis	Squamous cell cancer	III	T4N0M0IIIb	Live	20	1	1	1	1
≥55	Male	No smoker	No LN metastasis	Squamous cell cancer	II	T3N0M0IIB	Live	23	0	0	0	0
≥55	Male	Smoker	No LN metastasis	Squamous cell cancer	I	T3N0M0IIb	Live	36	0	1	1	1
≥55	Male	No smoker	No LN metastasis	Squamous cell cancer	II	T2N0M0Ib	Live	40	0	1	0	1
≥55	Male	No smoker	LN metastasis	Squamous cell cancer	II	T3N2M0IIIB	Live	34	1	1	1	1
≥55	Male	No smoker	No LN metastasis	Squamous cell cancer	I	T2N0M0IB	Live	33	1	0	1	1
≥55	Male	Smoker	No LN metastasis	Squamous cell cancer	III	T2N0M0Ib	Death	5	1	0	1	1
<55	Male	No smoker	LN metastasis	Squamous cell cancer	III	T3N2M0IIIA	Death	20	1	1	0	1
<55	Male	No smoker	No LN metastasis	Squamous cell cancer	II	T2N0M0Ib	Live	43	1	0	0	1
≥55	Male	No smoker	No LN metastasis	Squamous cell cancer	III	T4N0M0IIIa	Live	19	0	0	0	0
≥55	Male	No smoker	No LN metastasis	Squamous cell cancer	II	T4N2M0IIIB	Live	12	0	0	0	0
≥55	Male	Smoker	LN metastasis	Squamous cell cancer	III	T3N1M0IIIa	Death	12	1	1	1	1
<55	Male	No smoker	No LN metastasis	Squamous cell cancer	I	T2N0M0Ib	Live	11	1	0	1	1
≥55	Female	Smoker	LN metastasis	Squamous cell cancer	III	T4N1M0IIIa	Live	27	1	0	1	1
≥55	Male	No smoker	LN metastasis	Squamous cell cancer	II	T3N1M0IIIa	Live	19	1	0	1	1
≥55	Male	No smoker	No LN metastasis	Squamous cell cancer	III	T2N0M0Ib	Live	24	0	0	1	1
<55	Male	Smoker	LN metastasis	Squamous cell cancer	II	T2N2M0IIIa	Live	13	0	0	1	1
≥55	Male	No smoker	No LN metastasis	Squamous cell cancer	II	T2aN0M0Ib	Live	5	0	0	1	1
≥55	Male	No smoker	No LN metastasis	Squamous cell cancer	III	T1N0M0Ib	Live	63	1	0	0	1
≥55	Male	No smoker	LN metastasis	Squamous cell cancer	II	T2N1M0IIb	Live	46	0	0	1	1
<55	Male	No smoker	LN metastasis	Squamous cell cancer	III	T3N2M0IIIa	Live	3	0	1	0	1
≥55	Male	Smoker	No LN metastasis	Squamous cell cancer	III	T4N0M0III	Live	22	0	1	1	1
≥55	Male	No smoker	LN metastasis	Squamous cell cancer	III	T3N1M0IIIA	Live	6	1	1	1	1
≥55	Male	Smoker	LN metastasis	Squamous cell cancer	III	T2N1M0IIB	Live	7	1	0	1	1
≥55	Male	No smoker	LN metastasis	Squamous cell cancer	II	T4N1M0IIIB	Live	7	1	1	1	1
≥55	Male	No smoker	No LN metastasis	Squamous cell cancer	II	T3N0M0IIB	Live	11	0	0	1	1
<55	Male	No smoker	LN metastasis	Squamous cell cancer	III	T3N1M0IIIA	Live	10	1	1	1	1
<55	Male	No smoker	LN metastasis	Squamous cell cancer	III	T2N1M0IIA	Live	9	1	1	1	1
<55	Male	Smoker	LN metastasis	Squamous cell cancer	III	T2aN1M0IIA	Live	17	1	0	1	1
≥55	Male	Smoker	No LN metastasis	Squamous cell cancer	III	T3N0M0IIB	Live	13	1	1	1	1
≥55	Male	Smoker	LN metastasis	Squamous cell cancer	III	T2N1M0R1IIA	Live	17	1	0	1	1
≥55	Male	No smoker	LN metastasis	Squamous cell cancer	II	T2N1M0IIA	Live	20	1	0	1	1
<55	Male	No smoker	LN metastasis	Squamous cell cancer	II	T3N2M0IIIA	Death	18	1	0	0	1
<55	Male	No smoker	No LN metastasis	Squamous cell cancer	III	T3N0M0IIB	Live	7	1	1	1	1
<55	Male	Smoker	LN metastasis	Squamous cell cancer	II	T1bN2M0IIIA	Live	27	1	0	1	1
≥55	Male	No smoker	LN metastasis	Squamous cell cancer	II	T2N2M0IIIA	Live	24	1	1	1	1
<55	Female	No smoker	No LN metastasis	Squamous cell cancer	III	T2N0M0IB	Live	21	0	0	0	0
<55	Male	Smoker	No LN metastasis	Squamous cell cancer	III	T2aN0M0IB	Live	7	1	1	0	1
<55	Male	Smoker	LN metastasis	Squamous cell cancer	II	T4N2M0IIB	Live	26	1	0	1	1
≥55	Male	No smoker	No LN metastasis	Squamous cell cancer	II	T2N0M0IIA	Live	8	0	0	0	0
<55	Male	Smoker	LN metastasis	Squamous cell cancer	II	T2N3M0IIIB	Live	36	1	0	1	1
<55	Male	Smoker	No LN metastasis	Squamous cell cancer	II	T1N2M0IIIA	Live	15	1	0	1	1
≥55	Male	Smoker	LN metastasis	Squamous cell cancer	III	T2N1M0IIB	Death	4	1	1	1	1
≥55	Male	No smoker	LN metastasis	Squamous cell cancer	II	T3N2M0IIIA	Live	30	1	0	1	1
<55	Male	Smoker	No LN metastasis	Squamous cell cancer	II	T2N0M0IB	Live	18	1	1	1	1
≥55	Male	Smoker	LN metastasis	Squamous cell cancer	II	T3N2M0IIIA	Live	32	1	0	0	1
≥55	Male	Smoker	No LN metastasis	Squamous cell cancer	III	T2N0M0IB	Live	19	1	0	0	1
<55	Male	Smoker	No LN metastasis	Squamous cell cancer	II	T3N0M0IIB	Live	18	1	0	0	1
≥55	Male	Smoker	No LN metastasis	Squamous cell cancer	II	T1N2M0IIIA	Live	20	1	0	0	1
<55	Male	No smoker	LN metastasis	Squamous cell cancer	II	T2N2M0IIIA	Live	23	1	1	1	1
≥55	Male	Smoker	LN metastasis	Squamous cell cancer	II	T2N1M0IIA	Death	31	1	1	0	1
<55	Male	Smoker	LN metastasis	Squamous cell cancer	II	T2N1M0II	Live	20	1	0	0	1
≥55	Male	No smoker	LN metastasis	Squamous cell cancer	II	T2N1M0IIB	Live	10	0	0	0	0
≥55	Male	No smoker	LN metastasis	Squamous cell cancer	III	T2N2M0IIIA	Live	30	0	0	0	0
≥55	Male	No smoker	No LN metastasis	Squamous cell cancer	II	T2N0M0II	Live	23	0	1	0	1
<55	Male	No smoker	LN metastasis	Squamous cell cancer	II	T2N1M0IIB	Live	26	1	1	1	1
<55	Male	No smoker	No LN metastasis	Squamous cell cancer	III	T2N0M0R0IB	Live	15	0	1	0	1
≥55	Male	Smoker	No LN metastasis	Squamous cell cancer	II	T1N0M0IB	Live	3	0	1	1	1
<55	Male	No smoker	No LN metastasis	Squamous cell cancer	II	T2N0M0IB	Live	41	1	1	0	1
<55	Male	Smoker	LN metastasis	Squamous cell cancer	I	T4N1M0IIIB	Live	8	1	0	1	1
≥55	Male	No smoker	No LN metastasis	Squamous cell cancer	II	T2N0M0IB	Live	62	0	0	1	1
≥55	Male	No smoker	LN metastasis	Squamous cell cancer	II	T4N2M0IIB	Death	30	1	0	1	1
≥55	Female	Smoker	LN metastasis	Squamous cell cancer	II	T2N1M0IIB	Live	22	1	0	1	1
<55	Male	No smoker	LN metastasis	Squamous cell cancer	I	T3N2M0IIIA	Death	18	1	1	1	1
≥55	Male	Smoker	No LN metastasis	Squamous cell cancer	II	T2N0M0R0II	Live	59	1	1	1	1
≥55	Male	Smoker	No LN metastasis	Squamous cell cancer	III	T2N0M0IB	Live	31	1	1	1	1
≥55	Male	No smoker	LN metastasis	Squamous cell cancer	III	T2N1M0IIB	Live	15	1	0	0	1
≥55	Male	No smoker	LN metastasis	Squamous cell cancer	III	T2N1M0IIB	Live	15	1	0	0	1
≥55	Male	Smoker	No LN metastasis	Squamous cell cancer	III	T3N0M0IIB	Live	29	1	1	1	1
≥55	Male	Smoker	LN metastasis	Squamous cell cancer	II	T3N1M0III	Death	24	1	1	1	1
<55	Male	No smoker	No LN metastasis	Squamous cell cancer	III	T2N3M0IIIB	Death	13	1	0	1	1
≥55	Female	Smoker	LN metastasis	Squamous cell cancer	III	T2N1MOIIb	Live	67	1	0	0	1
<55	Male	Smoker	LN metastasis	Squamous cell cancer	III	T3N2M0IIIA	Death	3	1	1	1	1
<55	Male	No smoker	LN metastasis	Adenocarcinoma	III	T2N2M0IIIA	Death	48	1	1	1	1
<55	Male	No smoker	LN metastasis	Adenocarcinoma	III	T2N2M0IIIa	Death	12	1	1	1	1
≥55	Female	No smoker	LN metastasis	Adenocarcinoma	III	T2N2M0IIIa	Death	31	0	1	1	1
≥55	Male	No smoker	No LN metastasis	Adenocarcinoma	III	T3N2M0III	Death	36	0	0	1	1
<55	Male	Smoker	No LN metastasis	Adenocarcinoma	III	T1N0M0I	Death	36	1	1	1	1
<55	Female	Smoker	LN metastasis	Adenocarcinoma	I	T2N1M0II	Death	78	1	1	1	1
≥55	Female	Smoker	No LN metastasis	Adenocarcinoma	III	T2N0M0Ib	Death	59	1	1	1	1
≥55	Male	No smoker	No LN metastasis	Adenocarcinoma	III	T2N2M0IIIa	Death	45	1	1	1	1
≥55	Male	Smoker	LN metastasis	Adenocarcinoma	III	T3N2M0III	Death	5	1	1	1	1
<55	Female	No smoker	No LN metastasis	Adenocarcinoma	III	T4N0M0IIIb	Death	56	0	1	1	1
<55	Male	Smoker	LN metastasis	Adenocarcinoma	III	T3N3M0IIIb	Death	61	1	1	1	1
≥55	Female	No smoker	LN metastasis	Adenocarcinoma	II	T4N2M0IIIb	Death	30	1	1	1	1
<55	Female	No smoker	LN metastasis	Adenocarcinoma	III	T2N1M0II	Death	12	0	1	1	1
≥55	Male	No smoker	LN metastasis	Adenocarcinoma	III	T2N2M0IIIa	Death	22	1	1	1	1
≥55	Male	Smoker	No LN metastasis	Adenocarcinoma	III	T2N0M0IB	Live	38	0	1	1	1
≥55	Female	No smoker	No LN metastasis	Adenocarcinoma	II	T2N0M0Ib	Live	85	0	1	1	1
≥55	Female	No smoker	No LN metastasis	Adenocarcinoma	I	T2N0M0Ib	Live	93	0	0	0	0
≥55	Female	Smoker	LN metastasis	Adenocarcinoma	III	T2N2M0IIIa	Death	29	1	0	1	1
<55	Male	No smoker	LN metastasis	Adenocarcinoma	II	T2N2M0IIIa	Death	33	0	1	1	1
<55	Female	Smoker	LN metastasis	Adenocarcinoma	II	T2N3M0IIIb	Death	9	1	1	1	1
≥55	Male	Smoker	No LN metastasis	Adenocarcinoma	III	T2N2M0IIIa	Death	10	1	1	1	1
<55	Male	Smoker	LN metastasis	Adenocarcinoma	III	T2N2M0IIIa	Death	6	0	1	1	1
≥55	Male	No smoker	No LN metastasis	Adenocarcinoma	II	T2N0M0IB	Live	74	1	0	1	1
≥55	Male	No smoker	No LN metastasis	Adenocarcinoma	III	T1N0M0IA	Death	42	1	1	1	1
≥55	Male	Smoker	No LN metastasis	Adenocarcinoma	II	T3N0M0IIIa	Death	69	0	0	1	1
≥55	Female	Smoker	No LN metastasis	Adenocarcinoma	I	T2N0M0Ib	Live	60	0	1	0	1
≥55	Female	Smoker	No LN metastasis	Adenocarcinoma	II	T2N0M0R0Ib	Death	40	1	1	1	1
≥55	Male	No smoker	No LN metastasis	Adenocarcinoma	II	T2N0M0II	Live	44	1	1	1	1
≥55	Female	Smoker	No LN metastasis	Adenocarcinoma	III	T2N0M0Ib	Live	88	1	1	1	1
≥55	Female	No smoker	No LN metastasis	Adenocarcinoma	II	T2N0M0Ib	Live	61	0	1	0	1
<55	Female	No smoker	No LN metastasis	Adenocarcinoma	III	T2N0M0Ib	Death	28	0	1	1	1
≥55	Female	Smoker	LN metastasis	Adenocarcinoma	I	T4N0M0IIIb	Death	30	1	1	1	1
<55	Male	Smoker	LN metastasis	Adenocarcinoma	II	T1N2M0IIIa	Death	23	1	1	1	1
≥55	Female	No smoker	No LN metastasis	Adenocarcinoma	II	T2N0M0Ib	Live	52	0	1	0	1
≥55	Male	No smoker	LN metastasis	Adenocarcinoma	III	T2N2M0IIIa	Death	12	0	1	1	1
≥55	Male	No smoker	LN metastasis	Adenocarcinoma	III	T2N2M0IIIa	Death	8	0	1	1	1
<55	Male	Smoker	No LN metastasis	Adenocarcinoma	III	T1N0M0IB	Live	60	0	1	1	1
≥55	Male	Smoker	LN metastasis	Adenocarcinoma	III	T2N2M0RoIIIa	Death	20	1	1	1	1
<55	Female	No smoker	LN metastasis	Adenocarcinoma	II	T2N2M0IIIa	Live	64	0	0	0	0
≥55	Male	No smoker	LN metastasis	Adenocarcinoma	I	T2N2M0IIIa	Death	12	0	1	1	1
<55	Male	Smoker	LN metastasis	Adenocarcinoma	III	T2N1M0R0IIa	Death	11	1	1	1	1
<55	Male	Smoker	No LN metastasis	Adenocarcinoma	III	T2N0M0Ib	Death	2	0	1	0	1
≥55	Male	No smoker	No LN metastasis	Adenocarcinoma	II	T2N0M0R0Ib	Live	57	1	1	1	1
<55	Male	Smoker	No LN metastasis	Adenocarcinoma	I	T2N0M0Ib	Live	33	0	1	1	1
<55	Male	No smoker	LN metastasis	Adenocarcinoma	III	T1N2M0IIIa	Live	11	1	0	1	1
<55	Male	No smoker	LN metastasis	Adenocarcinoma	II	T2N2M0IIIa	Live	5	0	1	0	1
≥55	Male	No smoker	No LN metastasis	Adenocarcinoma	II	T2N1M0R0IIa	Death	28	0	0	0	0
<55	Male	No smoker	LN metastasis	Adenocarcinoma	I	T1N2M0IIIa	Death	72	0	0	1	1
≥55	Male	No smoker	LN metastasis	Adenocarcinoma	II	T2N1M0IIa	Live	52	1	1	1	1
≥55	Male	Smoker	LN metastasis	Adenocarcinoma	II	T2N2M0R0IIIa	Death	16	0	1	1	1
≥55	Female	No smoker	LN metastasis	Adenocarcinoma	III	T2N1M0IIa	Death	32	1	1	1	1
<55	Female	Smoker	No LN metastasis	Adenocarcinoma	II	T1N2M0IIIa	Death	51	0	1	0	1
≥55	Male	No smoker	No LN metastasis	Adenocarcinoma	III	T2N0M0Ib	Death	28	1	0	1	1
≥55	Male	No smoker	No LN metastasis	Adenocarcinoma	II	T1N0M0Ia	Live	52	0	1	0	1
≥55	Female	No smoker	LN metastasis	Adenocarcinoma	II	T2N2M0IIIa	Death	23	0	1	1	1
<55	Male	Smoker	No LN metastasis	Adenocarcinoma	II	T2N0M0Ib	Death	26	1	0	0	1
<55	Male	Smoker	LN metastasis	Adenocarcinoma	III	T2N2M0IIIa	Death	27	0	0	1	1
≥55	Male	No smoker	LN metastasis	Adenocarcinoma	III	T2N3M0IIIB	Live	34	1	1	1	1
≥55	Male	Smoker	LN metastasis	Adenocarcinoma	III	T2N1M0IIa	Death	47	0	1	1	1
≥55	Male	Smoker	No LN metastasis	Adenocarcinoma	III	T2N0M0R0IB	Death	17	1	1	1	1
≥55	Female	Smoker	LN metastasis	Adenocarcinoma	II	T2N2M0IIIa	Death	16	0	1	0	1
≥55	Male	No smoker	No LN metastasis	Adenocarcinoma	II	T1N0M0Ia	Live	12	1	1	1	1
<55	Female	Smoker	No LN metastasis	Adenocarcinoma	II	T2N0M0Ib	Live	43	1	0	1	1
≥55	Male	Smoker	LN metastasis	Adenocarcinoma	I	T2N2M0IIIa	Live	53	0	1	0	1
<55	Male	No smoker	LN metastasis	Adenocarcinoma	III	T2N1M0II	Live	62	0	1	0	1
<55	Male	Smoker	LN metastasis	Adenocarcinoma	III	T3N0M0IIIa	Live	31	1	1	1	1
≥55	Female	No smoker	LN metastasis	Adenocarcinoma	II	T2N1M0IIb	Live	45	0	0	0	0
<55	Female	Smoker	No LN metastasis	Adenocarcinoma	II	T2N0M0Ib	Live	57	0	1	1	1
≥55	Male	No smoker	No LN metastasis	Adenocarcinoma	III	T2N0M0Ib	Live	57	0	0	1	1
≥55	Female	No smoker	No LN metastasis	Adenocarcinoma	II	T2N0M0Ib	Live	34	0	0	1	1
≥55	Male	Smoker	No LN metastasis	Adenocarcinoma	II	T2N0M0IB	Death	26	1	0	1	1
<55	Female	Smoker	LN metastasis	Adenocarcinoma	III	T2N2M0IIIa	Live	10	0	1	1	1
≥55	Male	No smoker	LN metastasis	Adenocarcinoma	III	T4N2M0IIIb	Live	10	0	0	0	0
≥55	Female	Smoker	No LN metastasis	Adenocarcinoma	I	T2N0M0Ib	Live	11	1	0	1	1
≥55	Female	Smoker	LN metastasis	Adenocarcinoma	III	T2N2M0IIIa	Live	53	1	1	1	1
≥55	Male	No smoker	No LN metastasis	Adenocarcinoma	II	T1N0M0Ia	Live	48	0	0	0	0
≥55	Male	Smoker	No LN metastasis	Adenocarcinoma	II	T2N0M0Ib	Live	19	1	1	1	1
<55	Male	No smoker	LN metastasis	Adenocarcinoma	III	T2N1M0IIb	Live	48	0	0	0	0
<55	Female	Smoker	LN metastasis	Adenocarcinoma	II	T3N2M0IIIB	Death	24	1	1	1	1
≥55	Male	No smoker	LN metastasis	Adenocarcinoma	III	T2N3M0IIIb	Death	10	1	1	1	1
≥55	Female	No smoker	LN metastasis	Adenocarcinoma	II	T2N1M0II	Live	29	1	1	1	1
<55	Female	No smoker	LN metastasis	Adenocarcinoma	II	T2N1M0IIb	Live	23	1	1	1	1
≥55	Male	No smoker	No LN metastasis	Adenocarcinoma	III	T2N0M0Ib	Live	49	1	0	1	1
≥55	Female	Smoker	LN metastasis	Adenocarcinoma	III	T2N2M0IIIa	Live	40	0	0	0	0
≥55	Female	No smoker	LN metastasis	Adenocarcinoma	III	T3N2M0IIIa	Live	35	1	1	1	1
<55	Male	No smoker	LN metastasis	Adenocarcinoma	II	T2N2M0IIIA	Live	44	0	0	1	1
≥55	Female	Smoker	No LN metastasis	Adenocarcinoma	III	T2N0M0IB	Live	18	1	1	1	1
≥55	Male	No smoker	LN metastasis	Adenocarcinoma	III	T3N2M0IIIA	Live	35	1	1	1	1
≥55	Male	Smoker	LN metastasis	Adenocarcinoma	II	T2N1M0IIA	Death	8	1	1	1	1
≥55	Female	No smoker	LN metastasis	Adenocarcinoma	II	T2N2M0IIIA	Death	15	1	1	1	1
≥55	Male	Smoker	No LN metastasis	Adenocarcinoma	III	T1N3M0IIIb	Live	20	1	1	1	1
<55	Male	Smoker	LN metastasis	Adenocarcinoma	III	T2N1M0II	Live	120	1	1	0	1
≥55	Male	No smoker	No LN metastasis	Adenocarcinoma	III	T2N0M0Ib	Live	8	1	0	1	1
<55	Female	Smoker	No LN metastasis	Adenocarcinoma	III	T1N3M0IIIb	Death	13	1	0	0	1
<55	Male	Smoker	LN metastasis	Adenocarcinoma	III	T1N1M0IIb	Live	8	0	1	1	1
≥55	Male	Smoker	No LN metastasis	Adenocarcinoma	II	T2N0M0Ib	Live	6	1	0	1	1
≥55	Male	No smoker	No LN metastasis	Adenocarcinoma	II	T2N0M0Ib	Death	64	1	1	1	1
<55	Female	Smoker	LN metastasis	Adenocarcinoma	III	T3N2M0IIIB	Death	29	1	1	1	1
<55	Male	No smoker	LN metastasis	Adenocarcinoma	III	T3N2M0IIIa	Live	58	1	1	1	1
≥55	Female	No smoker	LN metastasis	Adenocarcinoma	III	T4N3M0IIIb	Live	70	1	1	1	1
<55	Male	Smoker	LN metastasis	Adenocarcinoma	III	T3N2M0IIIa	Live	62	0	1	1	1
≥55	Female	No smoker	LN metastasis	Adenocarcinoma	II	T2N1M0IIb	Live	63	1	1	1	1
≥55	Female	Smoker	LN metastasis	Adenocarcinoma	III	T3N2M0IIIa	Live	35	0	0	1	1
≥55	Female	No smoker	LN metastasis	Adenocarcinoma	II	T2N2M0IIIA	Live	35	1	1	0	1
≥55	Male	No smoker	LN metastasis	Adenocarcinoma	II	T2N3M0IIIb	Death	23	1	1	1	1
<55	Female	No smoker	LN metastasis	Adenocarcinoma	III	T2N2M0IIIA	Live	8	0	0	1	1
<55	Male	Smoker	LN metastasis	Adenocarcinoma	III	T2N1M0IIB	Live	5	1	0	0	1
≥55	Male	No smoker	No LN metastasis	Adenocarcinoma	II	T2N0M0IB	Live	6	0	0	1	1
≥55	Male	Smoker	LN metastasis	Adenocarcinoma	II	T4N1M0IIIA	Live	10	1	1	1	1
≥55	Male	Smoker	No LN metastasis	Adenocarcinoma	III	T2N0M0IB	Live	6	1	1	1	1
≥55	Female	No smoker	LN metastasis	Adenocarcinoma	II	T1N2M0IIIA	Live	6	1	1	1	1
≥55	Male	Smoker	LN metastasis	Adenocarcinoma	III	T1N1M0IIA	Live	8	0	0	0	0
<55	Male	Smoker	LN metastasis	Adenocarcinoma	III	T2N2M0IIIA	Live	6	1	1	1	1
<55	Female	No smoker	No LN metastasis	Adenocarcinoma	II	T2aN0M0IB	Live	7	0	1	1	1
≥55	Female	Smoker	LN metastasis	Adenocarcinoma	II	T3N2M0IIIA	Live	13	1	1	1	1
<55	Male	No smoker	No LN metastasis	Adenocarcinoma	III	T2aN0M0IB	Live	4	1	0	0	1
≥55	Female	No smoker	LN metastasis	Adenocarcinoma	I	T2N1M0IIA	Live	8	1	1	1	1
≥55	Male	No smoker	LN metastasis	Adenocarcinoma	III	T2N1M0IIB	Live	14	0	1	1	1
≥55	Female	No smoker	No LN metastasis	Adenocarcinoma	I	T2N0M0IB	Live	5	1	1	1	1
≥55	Female	Smoker	LN metastasis	Adenocarcinoma	I	T2N3M0IIIB	Live	33	1	1	1	1
≥55	Male	Smoker	LN metastasis	Adenocarcinoma	III	T2N1M0IIB	Live	16	1	1	1	1
≥55	Male	No smoker	LN metastasis	Adenocarcinoma	III	T2N2M0IIIA	Live	20	1	0	1	1
<55	Male	No smoker	No LN metastasis	Adenocarcinoma	II	T2N1M0IIA	Live	32	1	0	0	1
<55	Male	No smoker	LN metastasis	Adenocarcinoma	II	T2aN1M0IIA	Death	11	1	1	1	1
<55	Male	No smoker	LN metastasis	Adenocarcinoma	II	T2aN1M0IIA	Live	10	1	0	1	1
≥55	Female	Smoker	LN metastasis	Adenocarcinoma	III	T2N2M0IIIA	Live	21	1	1	1	1
≥55	Male	No smoker	No LN metastasis	Adenocarcinoma	III	T3N2M0IIIA	Death	14	1	1	1	1
≥55	Male	Smoker	LN metastasis	Adenocarcinoma	III	T1N3M0IIIb	Live	22	0	1	1	1
≥55	Male	Smoker	LN metastasis	Adenocarcinoma	III	T2aN1M0IIA	Live	31	1	1	1	1
≥55	Male	No smoker	No LN metastasis	Adenocarcinoma	III	T2N0M0IB	Live	9	0	1	1	1
≥55	Male	No smoker	No LN metastasis	Adenocarcinoma	III	T2N0M0IB	Live	10	1	0	1	1
≥55	Male	Smoker	No LN metastasis	Adenocarcinoma	III	T4N0M0III	Live	22	1	1	1	1
<55	Female	Smoker	LN metastasis	Adenocarcinoma	III	T2N2M0IIIA	Live	8	1	1	1	1
<55	Male	No smoker	No LN metastasis	Adenocarcinoma	II	T1N0M0Ia	Live	17	1	1	0	1
≥55	Female	No smoker	LN metastasis	Adenocarcinoma	II	T2N1M0IIA	Live	32	1	1	0	1
<55	Male	No smoker	LN metastasis	Adenocarcinoma	II	T2N2M0IIIA	Live	16	1	1	1	1
<55	Male	Smoker	No LN metastasis	Adenocarcinoma	II	T3N3M0IIIB	Live	12	1	0	1	1
<55	Male	No smoker	LN metastasis	Adenocarcinoma	III	T4N2M0IIIB	Live	12	0	0	0	0
<55	Male	Smoker	LN metastasis	Adenocarcinoma	II	T3N2M0IIIA	Live	26	1	0	1	1
<55	Female	Smoker	LN metastasis	Adenocarcinoma	III	T2N1M0IIA	Death	4	1	1	1	1
<55	Male	No smoker	LN metastasis	Adenocarcinoma	III	T2N2M0IIIA	Live	29	0	1	0	1
≥55	Male	Smoker	LN metastasis	Adenocarcinoma	III	T2N3M0IIIB	Live	26	1	1	1	1
≥55	Male	Smoker	No LN metastasis	Adenocarcinoma	I	T4N0M0IIIB	Live	27	1	1	1	1
<55	Female	Smoker	LN metastasis	Adenocarcinoma	III	T2N2M0IIIA	Live	28	1	1	1	1
<55	Male	No smoker	LN metastasis	Adenocarcinoma	II	T2N1M0IIB	Live	44	1	1	1	1
≥55	Male	Smoker	LN metastasis	Adenocarcinoma	III	T2N1M0IIB	Live	16	0	0	1	1
<55	Male	Smoker	No LN metastasis	Adenocarcinoma	III	T2N0M0IB	Live	47	1	1	1	1
≥55	Female	No smoker	LN metastasis	Adenocarcinoma	III	T2N2M0IIIA	Live	28	1	1	1	1
≥55	Male	No smoker	LN metastasis	Adenocarcinoma	III	T2N2M0IIIB	Live	46	1	1	1	1
<55	Female	No smoker	LN metastasis	Adenocarcinoma	II	T2N1MXIIIB	Death	12	1	1	1	1
≥55	Female	No smoker	LN metastasis	Adenocarcinoma	III	T4N2M0IIIB	Death	24	1	1	1	1
<55	Female	No smoker	No LN metastasis	Adenocarcinoma	II	T2N0M0IB	Live	26	0	0	0	0
≥55	Male	No smoker	LN metastasis	Adenocarcinoma	III	T4NXM0III	Live	25	1	0	0	1
≥55	Male	Smoker	LN metastasis	Adenocarcinoma	II	T2N1M0IB	Live	27	0	1	1	1
<55	Female	No smoker	LN metastasis	Adenocarcinoma	II	T4N2M0IIIB	Death	10	1	1	1	1
<55	Female	Smoker	LN metastasis	Adenocarcinoma	III	T2N1M0IIB	Live	22	0	1	0	1
<55	Female	No smoker	LN metastasis	Adenocarcinoma	II	T4NXM0IIIB	Death	36	1	1	1	1
≥55	Male	No smoker	LN metastasis	Adenocarcinoma	III	T4N2M0IIIB	Death	4	1	1	1	1
<55	Female	Smoker	LN metastasis	Adenocarcinoma	II	T4N2M0IIIB	Live	24	1	1	0	1
≥55	Female	Smoker	LN metastasis	Adenocarcinoma	III	T3N1M0III	Death	28	1	1	1	1
≥55	Female	No smoker	No LN metastasis	Adenocarcinoma	II	T2N0M0IB	Live	54	0	1	1	1
≥55	Female	No smoker	LN metastasis	Adenocarcinoma	II	T2N1M0IIB	Live	12	0	0	0	0
<55	Female	No smoker	LN metastasis	Adenocarcinoma	III	T4N2M0IIIB	Death	10	1	1	1	1
≥55	Male	No smoker	No LN metastasis	Adenocarcinoma	III	T2N0M0IB	Live	12	1	1	1	1
≥55	Female	No smoker	LN metastasis	Adenocarcinoma	I	T4N2M0IIIB	Live	58	1	1	1	1
<55	Male	No smoker	LN metastasis	Adenocarcinoma	III	T2N2M0IIIA	Death	36	1	1	0	1
<55	Female	Smoker	LN metastasis	Adenocarcinoma	III	T2N3M0IIIB	Death	26	1	0	1	1
≥55	Female	No smoker	No LN metastasis	Adenocarcinoma	III	T2N0M0IB	Live	14	1	1	1	1
≥55	Female	Smoker	LN metastasis	Adenocarcinoma	II	T2N1M0IIB	Death	14	0	1	1	1
≥55	Female	No smoker	LN metastasis	Adenocarcinoma	III	T2N1M0IIB	Live	30	1	1	1	1
<55	Male	Smoker	No LN metastasis	Adenocarcinoma	II	T2N0M0IB	Live	18	1	1	1	1
≥55	Female	Smoker	No LN metastasis	Adenocarcinoma	I	T2N0M0IB	Live	18	1	0	1	1
≥55	Male	No smoker	No LN metastasis	Adenocarcinoma	III	T2N0M0IB	Live	10	1	1	1	1
≥55	Male	Smoker	No LN metastasis	Adenocarcinoma	III	T4N0M0IIIA	Live	19	0	0	0	0
<55	Female	No smoker	No LN metastasis	Adenocarcinoma	II	T2N0M0Ib	Live	24	1	1	1	1
≥55	Male	Smoker	LN metastasis	Adenocarcinoma	III	T2N0M0IIIa	Death	10	1	1	0	1
≥55	Male	No smoker	LN metastasis	Adenocarcinoma	II	T2N2M0IIIa	Live	33	0	1	1	1
≥55	Female	No smoker	LN metastasis	Adenocarcinoma	II	T2N1M0II	Live	29	1	1	1	1
<55	Male	No smoker	LN metastasis	Adenocarcinoma	III	T2N1M0IIB	Live	48	0	0	0	0
<55	Male	No smoker	LN metastasis	Adenocarcinoma	III	T4N1M0IIIB	Live	9	1	1	1	1
<55	Male	Smoker	LN metastasis	Adenocarcinoma	II	T2N2M0III	Live	22	1	1	0	1
<55	Male	Smoker	No LN metastasis	Adenocarcinoma	III	T2N0M0IB	Death	21	1	0	1	1
